# Supplementary material for: Industrialized human gut microbiota increases CD8+ T cells and mucus thickness in humanized mouse gut
Source: Gut Microbes. 2023 Oct 18;15(2):2266627. doi: 10.1080/19490976.2023.2266627 (PMC10588527; doi:10.1080/19490976.2023.2266627)
Supplement: Supplemental Material [file KGMI_A_2266627_SM0757.zip]

Archive with 5 entries (4 files):
- Supplemental tables and figures/
- Supplemental tables and figures/Suppl Table 1.docx
- Supplemental tables and figures/Suppl Table 2.docx
- Supplemental tables and figures/Supplemental Figures.docx
- Supplemental tables and figures/Supplemental tables and figures captions.docx
